# Supplementary material for: Intraocular liver spheroids for non-invasive high-resolution in vivo monitoring of liver cell function
Source: Nat Commun. 2024 Jan 26;15:767. doi: 10.1038/s41467-024-45122-4 (PMC10817975; doi:10.1038/s41467-024-45122-4)
Supplement: Supplementary file 7 — Source Data [file 41467_2024_45122_MOESM7_ESM.xlsx]

## Sheet: Fig 2c
Fig 2c
Vessel density
1 week post-tx
mouse	spheroid	traced area	Mean Grey value (MGV)	Min	Max	threshold	pixel number / area	MGV * pixels	white pixels	% white pixels / area
R	R_sph1	44036.7	1.71	0	255	18.5	66722.2	114095	447.431	0.670588
R	R_sph2	35419.1	3.21	0	255	20.7	53665.3	172266	675.551	1.25882
R	R_sph3	35434.2	1.65	0	255	16.6	53688.2	88585.6	347.395	0.647059
L	L_sph1	44682.6	14.62	0	255	13.3	67700.9	989787	3881.52	5.73333
L	L_sph2	34644.8	5.72	0	255	17.1	52492.1	300255	1177.47	2.24314
L	L_sph3	37917.2	2.85	0	255	14.7	57450.3	163733	642.091	1.11765
NH	NH_sph1	39353.6	0.93	0	255	11.4	59626.7	55452.9	217.462	0.364706
NH	NH_sph2	29522.7	2.38	0	255	21.6	44731.3	106461	417.492	0.933333
NH	NH_sph3	29714.7	4.55	0	255	16.6	45022.3	204851	803.339	1.78431
NH	NH_sph4	32057.6	7.79	0	255	16.2	48572.1	378376	1483.83	3.0549
1 month post-tx
mouse	spheroid	traced area	Mean Grey value (MGV)	Min	Max	threshold	pixel number / area	MGV * pixels	white pixels	% white pixels / area
R	R_sph1	47757.6	55.7	0	255	21.4	72360	4.03045e+06	15805.7	21.8431
R	R_sph2	48040.3	44.33	0	255	21.6	72788.4	3.22671e+06	12653.8	17.3843
R	R_sph3	37125.3	73.51	0	255	21.9	56250.5	4.13498e+06	16215.6	28.8275
L	L_sph1	45264.4	44.82	0	255	20.9	68582.4	3.07386e+06	12054.4	17.5765
L	L_sph2	33260.1	45.36	0	255	30.6	50394.1	2.28588e+06	8964.22	17.7882
L	L_sph3	30821.2	55.77	0	255	36.8	46698.9	2.6044e+06	10213.3	21.8706
NH	NH_sph1	33471.3	36.26	0	255	10.3	50714.2	1.8389e+06	7211.36	14.2196
NH	NH_sph2	42430.2	27.66	0	255	18.6	64288.2	1.77821e+06	6973.38	10.8471
NH	NH_sph3	40360.8	32.57	0	255	20.3	61152.8	1.99175e+06	7810.77	12.7725
NH	NH_sph4	30145.1	44.79	0	255	14.7	45674.5	2.04576e+06	8022.58	17.5647
2 months post-tx
mouse	spheroid	traced area	Mean Grey value (MGV)	Min	Max	threshold	pixel number / area	MGV * pixels	white pixels	% white pixels / area
R	R_sph1	49434.9	44.64	0	255	16.5	74901.4	3.3436e+06	13112.1	17.5059
R	R_sph2	49746.1	61.19	0	255	20.8	75372.9	4.61207e+06	18086.5	23.9961
R	R_sph3	43765.2	73.15	0	255	17.3	66310.9	4.85064e+06	19022.1	28.6863
L	L_sph1	49383.3	49.71	0	255	13	74823.1	3.71946e+06	14586.1	19.4941
L	L_sph2	50146.1	42.73	0	255	22.3	75979	3.24658e+06	12731.7	16.7569
L	L_sph3	32966.8	61.37	0	255	29.6	49949.6	3.06541e+06	12021.2	24.0667
NH	NH_sph1	34076.6	42.11	0	255	12.7	51631.2	2.17419e+06	8526.24	16.5137
NH	NH_sph2	38775.5	35.56	0	255	18.6	58750.8	2.08918e+06	8192.86	13.9451
NH	NH_sph3	50514.9	40.52	0	255	16.6	76537.8	3.10131e+06	12162	15.8902
NH	NH_sph4	35349.3	48.4	0	255	16.2	53559.6	2.59228e+06	10165.8	18.9804

## Sheet: Fig 2d
Fig 2d
Vessel branch points
		Time post-tx
Mouse	Spheroid	1 week	1 month	2 months
R	Sph1	0	47	47
L	Sph2	10	39	58
L	Sph3	1	49	61
NH	Sph4	0	40	37

## Sheet: Fig 2e
Fig 2e
Vessel size
Time:	1 month post-tx				Time:	2 months post-tx
Mouse	Spheroid	Iris vessels (µm)	Spheroid vessels (µm)		Mouse	Spheroid	Iris vessels (µm)	Spheroid vessels (µm)
R	Sph1	16.5	3.9		R	Sph1	9.8	3.3
		7.2	5.2				6.1	4.4
		13.9	3.4				13.1	2.6
		6	3.6				12.4	5
		22.5	2.9				5.6	6
		5.6	3.5				6.9	5
		8.8	2.4				14.2	2.1
		10.4	2.7				8.9	2.4
L	Sph2	11.6	4		L	Sph2	10.1	2.9
		19.2	4.4				9.4	2.9
		13.4	4.5				9	3.4
		9.6	4.3				11.3	4.2
		16.3	5.1				9	3.2
		7.6	3.2				13.1	3.7
		7.7	2.7				20.8	4.3
		5.9	3.6				6.3	4.2
L	Sph3	13.6	3.3		L	Sph3	6.1	3.5
		7.2	3.7				5.1	2.8
		8.6	3.6				5.8	2.4
		9.4	3.7				6.5	3.4
		29.4	2.9				5.4	3.6
		9.5	2.8				14	2.4
		6.5	2.2				3.4	3.6
		15.2	3.6				4.6	4.1
NH	Sph3	11.6	4.2		NH	Sph3	16	4.5
		5.2	3				13.5	2.8
		8.6	4.4				15.3	4.3
		12.4	3				5.9	2.9
		7.5	5.6				10.6	5.4
		9.4	3.7				5.2	2.4
		18.2	5				5.1	4.8
		24.9	4.2				6	3.1
NH	Sph2	7.2	4.9		NH	Sph2	15.4	5.3
		20.6	3.7				8.4	4.4
		8.7	5.5				5	4.9
		12.4	3				10.2	4.5
		8.1	5.2				10.5	3.9
		6.3	5.7				13.2	5.6
		25.1	3.5				14	3.4
		12.8	3.1				14.9	4.1

## Sheet: Fig 3b
Fig 3b
Hepatocyte marker genes
	Transcripts per million (TPM)
Gene	Hepatocytes	Liver	Explant
Hnf4a	222.748	233.628	108.398
	233.048	210.542	138.94
	159.244	233.394	125.216
			96.1752
			133.91
Cyp3a11	476.617	611.886	1069.72
	665.106	477.544	984.467
	513.082	498.945	828.461
			832.924
			808.195
Apob	561.515	674.449	406.759
	635.954	492.62	503.865
	625.593	667.913	544.531
			378.969
			567.068
Nr1i2	120.668	142.178	55.9021
	99.9087	97.3336	88.5887
	83.8283	120.609	72.9644
			73.0613
			90.9668
Ugt1a1	1339.85	1130.88	895.425
	1548.83	1211.65	967.072
	1321.74	1351.31	1320.96
			996.585
			1128.52
Alb	3314.79	3310.06	8008.17
	3458.99	3257.63	5177.77
	4114.82	3097.13	5981.92
			4411.82
			4177.09
Trf	2153.8	2161.24	4795.6
	2237.09	2084.48	3500.99
	2629.67	2071.19	3273.7
			2902.01
			2889.24
Asgr1	1011.28	971.262	698.595
	1062.3	1216.31	802.361
	1043.91	1064.24	978.343
			838.039
			852.145
Ttr	1881.61	1630.58	2021.34
	1972.49	1857.17	1922.47
	2179.07	1652.43	2197.02
			1953.62
			2010.56
Serpina1a	223.573	227.036	405.586
	232.481	225.555	303.516
	272.416	230.34	408.113
			301.156
			278.512

## Sheet: Fig 3e
Fig 3e
Zonation genes
	Transcripts per million (TPM)
Gene	Hepatocytes	Liver	Explant
Ass1	627.349	750.669	606.927
	499.999	508.567	710.678
	718.927	505.027	272.968
			436.681
			492.996
Hsd17b13	560.248	706.712	503.447
	75.15	533.915	752.849
	426.472	571.618	464.807
			666.985
			705.944
Gulo	576.811	618.263	568.774
	1296.97	799.359	512.906
	736.048	669.246	1049.84
			717.583
			680.636
Cyp2e1	2448.79	2110.31	1272.12
	3331.93	2697.88	1178.53
	3187.37	2709.21	4276.54
			1727.5
			1400.39

## Sheet: Fig 4b
Fig 4b
Bile production genes
	Transcripts per million (TPM)
Gene	Hepatocytes	Liver	Explant
Baat	583.637	483.849	335.216
	576.403	511.729	472.708
	593.456	602.959	359.911
			496.826
			531.015
Cyp8b1	986.67	449.817	117.776
	1069.25	1098.15	520.144
	1055.54	998.152	713.254
			370.646
			440.6
Cyp27a1	877.038	655.019	289.759
	1173.07	852.315	426.906
	1044.47	921.509	446.581
			389.53
			470.782
Hsd3b7	276.464	216.912	109.213
	486.264	242.503	187.321
	430.613	238.818	183.431
			173.308
			197.545
Abcc2	157.64	207.981	84.5979
	193.714	149.997	75.5067
	131.953	182.689	107.41
			85.459
			119.427
Abcb11	369.666	293.789	167.865
	363.484	206.834	215.332
	430.212	207.44	95.6865
			172.171
			242.678

## Sheet: Fig 4f
Fig 4f
Lipid metabolism genes
	Transcripts per million (TPM)
Gene	Hepatocytes	Liver	Explant
Srebf1	137.32	142.827	123.468
	63.7486	176.299	101.447
	100.871	164.661	49.331
			84.5475
			89.6046
Fasn	445.936	156.048	185.711
	78.5807	418.336	68.5555
	156.671	229.289	86.5833
			121.824
			130.275
Plin2	419.451	401.316	291.913
	478.978	426.737	386.012
	481.102	390.315	197.138
			397.25
			382.184
Fabp1	2719.56	2037.18	1615.83
	2849.36	2755.95	2126.65
	3165.96	2466.89	2567.78
			2386.03
			2401.48

## Sheet: Fig 5d
Fig 5d
FUCCI reporter post-tx cell cycle dynamics
		2d post-tx							1 week post-tx							3 weeks post-tx							4 weeks post-tx							5 weeks post-tx							6 weeks post-tx							10 weeks post-tx
Mouse	Eye	Green	Red	Ratio	%		Mouse	Eye	Green	Red	Ratio	%		Mouse	Eye	Green	Red	Ratio	%		Mouse	Eye	Green	Red	Ratio	%		Mouse	Eye	Green	Red	Ratio	%		Mouse	Eye	Green	Red	Ratio	%		Mouse	Eye	Green	Red	Ratio	%		Mouse
R earmark	R	15	127	0.11811	11.811		R earmark	R	1	153	0.00653595	0.653595		R earmark	R	19	331	0.0574018	5.74018		R earmark	R	49	442	0.11086	11.086		R earmark	R	30	426	0.0704225	7.04225		R earmark	R	9	451	0.0199557	1.99557		R earmark	R	1	325	0.00307692	0.307692		R earmark
R earmark	R	12	89	0.134831	13.4831		R earmark	R	5	184	0.0271739	2.71739		R earmark	R	10	199	0.0502513	5.02513		R earmark	R	64	496	0.129032	12.9032		R earmark	R	37	400	0.0925	9.25		R earmark	R	12	333	0.036036	3.6036		R earmark	R	10	373	0.0268097	2.68097		R earmark
R earmark	R	22	111	0.198198	19.8198		R earmark	R	2	115	0.0173913	1.73913		R earmark	R	42	381	0.110236	11.0236		R earmark	R	24	355	0.0676056	6.76056		R earmark	R	19	394	0.0482234	4.82234		R earmark	R	3	212	0.0141509	1.41509		R earmark	R	14	381	0.0367454	3.67454		R earmark
R earmark	R	20	184	0.108696	10.8696		R earmark	L	1	196	0.00510204	0.510204		R earmark	R	32	345	0.0927536	9.27536		R earmark	R	11	166	0.0662651	6.62651		R earmark	R	9	267	0.0337079	3.37079		L earmark	R	43	780	0.0551282	5.51282		R earmark	R	3	243	0.0123457	1.23457		R earmark
R earmark	L	27	177	0.152542	15.2542		L earmark	R	4	251	0.0159363	1.59363		L earmark	L	26	253	0.102767	10.2767		L earmark	R	63	554	0.113718	11.3718		L earmark	R	52	525	0.0990476	9.90476		L earmark	R	14	419	0.0334129	3.34129		L earmark	R	22	1163	0.0189166	1.89166	*fused sph	L earmark
L earmark	R	56	190	0.294737	29.4737		L earmark	R	3	282	0.0106383	1.06383		L earmark	L	44	303	0.145215	14.5215		L earmark	R	21	415	0.0506024	5.06024		L earmark	R	5	318	0.0157233	1.57233		L earmark	R	17	667	0.0254873	2.54873		L earmark	R	41	1103	0.0371714	3.71714	*fused sph	L earmark
L earmark	R	35	189	0.185185	18.5185		L earmark	R	4	321	0.0124611	1.24611		L earmark	L	30	322	0.0931677	9.31677		L earmark	R	16	488	0.0327869	3.27869		L earmark	R	12	344	0.0348837	3.48837		L earmark	R	11	498	0.0220884	2.20884		L earmark	R	20	588	0.0340136	3.40136		L earmark
L earmark	R	54	158	0.341772	34.1772		L earmark	L	1	87	0.0114943	1.14943		No earmark	L	2	183	0.010929	1.0929		L earmark	R	35	593	0.0590219	5.90219		L earmark	R	9	381	0.023622	2.3622		L earmark	R	1	622	0.00160772	0.160772		L earmark	R	2	395	0.00506329	0.506329		L earmark
L earmark	R	48	156	0.307692	30.7692		L earmark	L	1	136	0.00735294	0.735294		No earmark	L	2	234	0.00854701	0.854701		L earmark	R	14	460	0.0304348	3.04348		L earmark	R	18	583	0.0308748	3.08748		L earmark	R	5	632	0.00791139	0.791139		L earmark	R	4	568	0.00704225	0.704225		L earmark
L earmark	R	60	149	0.402685	40.2685		L earmark	L	1	164	0.00609756	0.609756		No earmark	L	33	282	0.117021	11.7021		L earmark	R	18	359	0.0501393	5.01393		L earmark	R	12	390	0.0307692	3.07692		L earmark	R	7	358	0.0195531	1.95531		L earmark	R	22	652	0.0337423	3.37423		L earmark
L earmark	R	37	170	0.217647	21.7647		L earmark	L	11	192	0.0572917	5.72917									L earmark	R	26	405	0.0641975	6.41975		L earmark	R	73	957	0.07628	7.628		L earmark	L	9	371	0.0242588	2.42588		L earmark	R	17	465	0.0365591	3.65591		L earmark
L earmark	R	76	122	0.622951	62.2951		L earmark	L	10	275	0.0363636	3.63636									L earmark	R	15	274	0.0547445	5.47445		L earmark	L	2	258	0.00775194	0.775194		L earmark	L	7	258	0.0271318	2.71318		L earmark	L	80	906	0.0883002	8.83002	*fused sph	L earmark
L earmark	L	16	125	0.128	12.8		L earmark	L	8	165	0.0484848	4.84848									L earmark	L	13	283	0.0459364	4.59364		L earmark	L	8	218	0.0366972	3.66972		L earmark	L	12	288	0.0416667	4.16667		L earmark	L	43	881	0.0488082	4.88082		L earmark
L earmark	L	9	170	0.0529412	5.29412		No earmark	R	3	158	0.0189873	1.89873									L earmark	L	2	225	0.00888889	0.888889		L earmark	L	15	379	0.0395778	3.95778		L earmark	L	23	450	0.0511111	5.11111		L earmark	L	84	844	0.0995261	9.95261		L earmark
No earmark	R	42	66	0.636364	63.6364		No earmark	R	10	218	0.0458716	4.58716									L earmark	L	4	185	0.0216216	2.16216		L earmark	L	54	540	0.1	10		L earmark	L	54	607	0.0889621	8.89621		L earmark	L	29	452	0.0641593	6.41593		L earmark
No earmark	R	30	110	0.272727	27.2727		No earmark	L	10	176	0.0568182	5.68182									L earmark	L	14	403	0.0347395	3.47395		L earmark	L	28	372	0.0752688	7.52688		L earmark	L	33	360	0.0916667	9.16667		No earmark	L	10	270	0.037037	3.7037		No earmark
No earmark	L	4	99	0.040404	4.0404		No earmark	L	9	95	0.0947368	9.47368									L earmark	L	33	451	0.0731707	7.31707		No earmark	L	2	201	0.00995025	0.995025		L earmark	L	43	780	0.0551282	5.51282		No earmark	L	5	266	0.018797	1.8797		No earmark
No earmark	L	25	95	0.263158	26.3158		No earmark	L	5	150	0.0333333	3.33333									L earmark	L	21	327	0.0642202	6.42202		No earmark	L	3	219	0.0136986	1.36986		No earmark	L	4	189	0.021164	2.1164		No earmark	L	6	308	0.0194805	1.94805		No earmark
No earmark	L	32	60	0.533333	53.3333		No earmark	L	4	182	0.021978	2.1978									No earmark	L	1	134	0.00746269	0.746269		No earmark	L	2	257	0.0077821	0.77821		No earmark	L	3	258	0.0116279	1.16279		No earmark	L	26	358	0.0726257	7.26257
No earmark	L	23	45	0.511111	51.1111																No earmark	L	5	180	0.0277778	2.77778		No earmark	L	29	293	0.0989761	9.89761		No earmark	L	16	378	0.042328	4.2328
No earmark	L	3	29	0.103448	10.3448																No earmark	L	17	301	0.0564784	5.64784									No earmark	L	19	140	0.135714	13.5714
																					No earmark	L	16	140	0.114286	11.4286									No earmark	L	46	343	0.134111	13.4111
																					No earmark	L	55	325	0.169231	16.9231
[truncated: 6 more columns]

## Sheet: Fig 6b
Fig 6b
Weight gain in HFHFrD and control animals during 12 week diet intervention
Control BW start (g)	Control BW 3 mo diet (g)	Weight gain		HFHFrD BW start (g)	HFHFrD BW 3 mo diet (g)	Weight gain
27.6	31	3.4		30.5	53.5	23
26.5	29.3	2.8		30	50.5	20.5
34	36.4	2.4		28	49.4	21.4
35	38.7	3.7		29	49	20
				28	47.7	19.7
				29	47.8	18.8
				30	50	20

## Sheet: Fig 6e,f
Fig 6e,f
ACE-SPHEROIDS: CONTROL AND HFHFRD
HFHFRD sph1_B:Y1												HFHFRD sph2__B:Y2														HFHFRD sph3__B:Y3
	slice 11	%	slice 16	%	slice 8	%	slice 14	%	total	avg n			plane1	%	plane2	%	plane3	%	plane4	%	plane5	%	total	avg n			plane1	%	plane2	%	plane3	%	plane4	%	plane5	%	total	avg n
0 and 5	498	67.1159	138	90.1961	277	88.2166	146	79.7814	1059	264.75		0 and 5	235	63.3423	255	70.8333	223	68.1957	203	68.5811	179	75.5274	1095	219		0 and 5	620	72.4299	368	61.4357	310	59.1603	435	63.8767	378	62.1711	2111	422.2
5 and 10	108	14.5553	10	6.53595	22	7.00637	19	10.3825	159	39.75		5 and 10	62	16.7116	34	9.44444	34	10.3976	44	14.8649	26	10.9705	200	40		5 and 10	72	8.41121	95	15.8598	64	12.2137	89	13.069	86	14.1447	406	81.2
10 and 20	68	9.16442	4	2.61438	8	2.54777	8	4.37158	88	22		10 and 20	29	7.81671	39	10.8333	40	12.2324	36	12.1622	20	8.43882	164	32.8		10 and 20	80	9.34579	65	10.8514	57	10.8779	78	11.4537	71	11.6776	351	70.2
20 and 40	40	5.39084	0	0	2	0.636943	7	3.82514	49	12.25		20 and 40	27	7.27763	19	5.27778	22	6.72783	9	3.04054	10	4.21941	87	17.4		20 and 40	31	3.6215	44	7.34558	45	8.58779	37	5.43319	41	6.74342	198	39.6
40 and 80	20	2.69542	1	0.653595	5	1.59236	3	1.63934	29	7.25		40 and 80	17	4.58221	11	3.05556	5	1.52905	4	1.35135	2	0.843882	39	7.8		40 and 80	27	3.15421	21	3.50584	34	6.48855	30	4.40529	19	3.125	131	26.2
over 80	8	1.07817	0	0	0	0	0	0	8	2		over 80	1	0.269542	2	0.555556	3	0.917431	0	0	0	0	6	1.2		over 80	26	3.03738	6	1.00167	14	2.67176	12	1.76211	13	2.13816	71	14.2
total	742		153		314		183					total	371		360		327		296		237					total	856		599		524		681		608
Control sph1_A:Y1												Control sph2_A:Y2														Control sph3&4_A:Y3
	plane 1	%	plane 2	%	plane 3	%			total	avg n			plane 1	%	plane 2	%	plane 3	%					total	avg n			plane1	%	plane2	%	plane3	%	plane4	%	plane5	%	total	avg n
0 and 5	11	100	8	100	11	100			30	10		0 and 5	17	100	13	100	13	92.8571					43	14.3333		0 and 5	8	100	12	92.3077	13	81.25	7	100	13	92.8571	53	10.6
5 and 10	0	0	0	0	0	0			0	0		5 and 10	0	0	0	0	1	7.14286					1	0.333333		5 and 10	0	0	1	7.69231	3	18.75	0	0	1	7.14286	5	1
10 and 20	0	0	0	0	0	0			0	0		10 and 20	0	0	0	0	0	0					0	0		10 and 20	0	0	0	0	0	0	0	0	0	0	0	0
20 and 40	0	0	0	0	0	0			0	0		20 and 40	0	0	0	0	0	0					0	0		20 and 40	0	0	0	0	0	0	0	0	0	0	0	0
40 and 80	0	0	0	0	0	0			0	0		40 and 80	0	0	0	0	0	0					0	0		40 and 80	0	0	0	0	0	0	0	0	0	0	0	0
over 80	0	0	0	0	0	0			0	0		over 80	0	0	0	0	0	0					0	0		over 80	0	0	0	0	0	0	0	0	0	0	0	0
total	11		8		11							total	17		13		14									total	8		13		16		7		14
LIVERS: CONTROL AND HFHFRD
HF 3 mo liver1														HF 3 mo liver2														HF 3 mo liver3
	plane1	%	plane2	%	plane3	%	plane4	%	plane5	%	total	avg			plane1	%	plane2	%	plane3	%	plane4	%	plane5	%	total	avg n			plane1	%	plane2	%	plane3	%	plane4	%	plane5	%	total	avg n
0 and 5	160	59.7015	208	51.4851	330	66.2651	220	54.321	246	46.1538	918	232.8		0 and 5	176	59.8639	309	64.375	279	48.6911	271	66.0976	480	51.8919	1515	303		0 and 5	682	73.9696	433	63.6765	258	55.4839	374	63.4975	678	60.9712	2425	485
5 and 10	28	10.4478	51	12.6238	58	11.6466	38	9.38272	67	12.5704	175	48.4		5 and 10	23	7.82313	48	10	84	14.6597	37	9.02439	173	18.7027	365	73		5 and 10	117	12.6898	94	13.8235	71	15.2688	75	12.7334	171	15.3777	528	105.6
10 and 20	31	11.5672	51	12.6238	37	7.42972	56	13.8272	85	15.9475	175	52		10 and 20	25	8.5034	42	8.75	82	14.3106	31	7.56098	150	16.2162	330	66		10 and 20	54	5.85683	63	9.26471	48	10.3226	53	8.9983	121	10.8813	339	67.8
20 and 40	22	8.20896	45	11.1386	25	5.02008	48	11.8519	64	12.0075	140	40.8		20 and 40	30	10.2041	33	6.875	74	12.9145	21	5.12195	75	8.10811	233	46.6		20 and 40	30	3.2538	37	5.44118	23	4.94624	29	4.9236	69	6.20504	188	37.6
40 and 80	12	4.47761	29	7.17822	28	5.62249	27	6.66667	46	8.63039	96	28.4		40 and 80	16	5.44218	25	5.20833	33	5.75916	25	6.09756	31	3.35135	130	26		40 and 80	13	1.40998	22	3.23529	21	4.51613	21	3.56537	34	3.05755	111	22.2
over 80	15	5.59701	20	4.9505	20	4.01606	16	3.95062	25	4.69043	71	19.2		over 80	24	8.16327	23	4.79167	21	3.66492	25	6.09756	16	1.72973	109	21.8		over 80	26	2.81996	31	4.55882	44	9.46237	37	6.28183	39	3.50719	177	35.4
total	268		404		498		405		533					total	294		480		573		410		925					total	922		680		465		589		1112
Control liver1														Control liver2														Control liver3
	plane1	%	plane2	%	plane3	%	plane4	%	plane5	%	total	avg n			plane1	%	plane2	%	plane3	%	plane4	%	plane5	%	total	avg n			plane1	%	plane2	%	plane3	%	plane4	%	plane5	%	total	avg n
0 and 5	39	100	22	100	25	92.5926	28	96.5517	10	90.9091	124	24.8		0 and 5	18	100	10	100	12	100	4	100	18	100	62	12.4		0 and 5	20	95.2381	14	100	40	100	20	100	9	90	103	20.6
5 and 10	0	0	0	0	1	3.7037	1	3.44828	1	9.09091	3	0.6		5 and 10	0	0	0	0	0	0	0	0	0	0	0	0		5 and 10	1	4.7619	0	0	0	0	0	0	1	10	2	0.4
10 and 20	0	0	0	0	0	0	0	0	0	0	0	0		10 and 20	0	0	0	0	0	0	0	0	0	0	0	0		10 and 20	0	0	0	0	0	0	0	0	0	0	0	0
20 and 40	0	0	0	0	1	3.7037	0	0	0	0	1	0.2		20 and 40	0	0	0	0	0	0	0	0	0	0	0	0		20 and 40	0	0	0	0	0	0	0	0	0	0	0	0
40 and 80	0	0	0	0	0	0	0	0	0	0	0	0		40 and 80	0	0	0	0	0	0	0	0	0	0	0	0		40 and 80	0	0	0	0	0	0	0	0	0	0	0	0
over 80	0	0	0	0	0	0	0	0	0	0	0	0		over 80	0	0	0	0	0	0	0	0	0	0	0	0		over 80	0	0	0	0	0	0	0	0	0	0	0	0
total	39		22		27		29		11					total	18		10		12		4		18					total	21		14		40		20		10

[truncated: 7 more sheets: Supp Fig 1f, Supp Fig 1g, Supp Fig 1h, Supp Fig 4b, Supp Fig 4c, Supp Fig 4d, Supp Fig 6a,b]
